# Supplementary material for: Chlormequat Chloride Inhibits TM3 Leydig Cell Growth via Ferroptosis-Initiated Inflammation
Source: Cells. 2024 Jun 5;13(11):979. doi: 10.3390/cells13110979 (PMC11171675; doi:10.3390/cells13110979)
Supplement: Supplementary file 1 [file cells-13-00979-s001.zip]

Archive with 1 entries (1 files):
- cells-3000960-supplementary.pdf
